# Supplementary material for: Retrotransposon Insertion Polymorphisms (RIPs) in Pig Reproductive Candidate Genes
Source: Genes (Basel). 2022 Jul 28;13(8):1359. doi: 10.3390/genes13081359 (PMC9407582; doi:10.3390/genes13081359)
Supplement: Supplementary file 1 [file genes-13-01359-s001.zip]

Archive with 13 entries (12 files):
- supplemental files/
- supplemental files/Figure S1. PCR combine.tif
- supplemental files/Figure S2 The PCR result of 24 individuls detection per breeds based on RIPs.tif
- supplemental files/Figure S3 The PCR result of 24 individuls detection per breeds based on RIPs.tif
- supplemental files/Figure S4. The PCR result of 24 individuls detection per breeds based on RIPs.tif
- supplemental files/Figure S5. The PCR result of 24 individuls detection per breeds based on RIPs.tif
- supplemental files/Figure S6. The PCR result of 24 individuls detection per breeds based on RIPs .tif
- supplemental files/Table S1. Assemble information for 20 reproduction genes from the 16 pig genomes.xls
- supplemental files/Table S2. reproduction_genes_SVs_prediction.xls
- supplemental files/Table S3. PCR results convert to numbers.xls
- supplemental files/Table S4. The PCR result of 24 individuls detection per breeds based on RIPs convert to numbers.xls
- supplemental files/Table S5. Polymorphism delection results of the 12 SINE insertion in different breeds.xls
- supplemental files/Table S6. The P-value result of statistical analysis for the RIPs with the reproductive characteristics of Large White pig.xls
