# Supplementary material for: Retrotransposon Insertion Polymorphisms (RIPs) in Pig Reproductive Candidate Genes
Source: Genes (Basel). 2022 Jul 28;13(8):1359. doi: 10.3390/genes13081359 (PMC9407582; doi:10.3390/genes13081359)
Supplement: Supplementary file 1 [file genes-13-01359-s001.zip › supplemental files/Table S1. Assemble information for 20 reproduction genes from the 16 pig genomes.xls]

## Sheet: BF_propertein
BF gene and it's proximal flanks (5-kb 5´ flank and 5-kb 3´ flank) sequence candidate
Breeds	Sequence ID	Start	End	length
Sscrofa11.1	Chr7	24029077	24045523	16446
Bama	CM017489.1	60373534	60389997	16463
Bamei	LUXV01002871.1	985844	1002301	16457
Berkshire	LUXW01036317.1	664137	680632	16495
Cross_bred	CM009092.1	99581467	99597911	16444
Duroc_Ninghe	CM027452.1	24560544	24577026	16482
Hampshire	LUXS01029819.1	232660	249088	16428
Jinhua	LUXY01068812.1	633237	649649	16412
Landrace	LUXT01090816.1	225071	241526	16455
LargeWhite	LUXX01050314.1	395844	412297	16453
Meishan_Beijing	CM030383.1	104564774	104581234	16460
Meishan	LUXQ01092085.1	217958	234447	16489
Pietrain	LUXU01075864.1	148056	164547	16491
Rongchang	LUXR01078939.1	227293	243761	16468
Tiebtan	AORO02070463.1	254648	271105	16457
Wuzhishan	KQ003619.1	695158	712111	16953

## Sheet: BRCA1
BRCA1 gene and it's proximal flanks (5-kb 5´ flank and 5-kb 3´ flank) sequence candidate
Breeds	Sequence ID	Start	End	length
Sscrofa11.1	Chr12	19783087	19859515	76428
Bama	CM017494.1	19934782	20010915	76133
Bamei	LUXV01118287.1	67743	144046	76303
Berkshire	LUXW01006993.1	60709	137720	77011
Cross_bred	CM009097.1	19492645	19568846	76201
Duroc_Ninghe	CM027457.1	20043167	20119113	75946
Hampshire	LUXS01003884.1	67825	144077	76252
Jinhua	LUXY01032771.1	67592	143158	75566
Landrace	LUXT01028677.1	279204	355621	76417
LargeWhite	LUXX01082377.1	67953	144209	76256
Meishan_Beijing	CM030388.1	19864857	19941247	76390
Meishan	LUXQ01021982.1	62446	138186	75740
Pietrain	LUXU01061833.1	68347	144977	76630
Rongchang	LUXR01106512.1	1231035	1307415	76380
Tiebtan	AORO02024764.1	30732	106426	75694
Wuzhishan	KQ001879.1	68949	144836	75887

## Sheet: EPOR
EPOR gene and it's proximal flanks (5-kb 5´ flank and 5-kb 3´ flank) sequence candidate
Breeds	Sequence ID	Start	End	length
Sscrofa11.1	Chr2	70058601	70073821	15220
Bama	CM017484.1	134022552	134037815	15263
Bamei	LUXV01040282.1	328117	343346	15229
Berkshire	LUXW01039364.1	1325871	1341200	15329
Cross_bred	CM009087.1	64720862	64736079	15217
Duroc_Ninghe	CM027447.1	77510694	77525950	15256
Hampshire	LUXS01076009.1	411420	426570	15150
Jinhua	LUXY01036452.1	1306264	1321513	15249
Landrace	LUXT01009527.1	767481	782704	15223
LargeWhite	LUXX01033218.1	1324022	1339176	15154
Meishan_Beijing	CM030378.1	78581088	78596308	15220
Meishan	LUXQ01009020.1	1554326	1569480	15154
Pietrain	LUXU01087052.1	395355	411340	15985
Rongchang	LUXR01005103.1	1306357	1321507	15150
Tiebtan	AORO02040956.1	1249076	1264301	15225
Wuzhishan	KQ004133.1	1529432	1544607	15175

## Sheet: FSHB
FSHB gene and it's proximal flanks (5-kb 5´ flank and 5-kb 3´ flank) sequence candidate
Breeds	Sequence ID	Start	End	length
Sscrofa11.1	Chr2	30390769	30404282	13513
Bama	CM017484.1	92947654	92961804	14150
Bamei	LUXV01040282.1	328117	343346	15229
Berkshire	LUXW01012413.1	2460790	2474309	13519
Cross_bred	CM009087.1	30116674	30130174	13500
Duroc_Ninghe	CM027447.1	32970108	32983629	13521
Hampshire	LUXS01014881.1	640028	653452	13424
Jinhua	LUXY01079150.1	5160035	5174107	14072
Landrace	LUXT01093876.1	3782687	3796802	14115
LargeWhite	LUXX01023657.1	3792509	3807281	14772
Meishan_Beijing	CM030378.1	33991542	34005672	14130
Meishan	LUXQ01059514.1	925548	939792	14244
Pietrain	LUXU01046054.1	979130	992602	13472
Rongchang	LUXR01078962.1	3340664	3354814	14150
Tiebtan	AORO02005182.1	134288	148508	14220
Wuzhishan	KQ003630.1	2479574	2493712	14138

## Sheet: FUT1
FUT1 gene and it's proximal flanks (5-kb 5´ flank and 5-kb 3´ flank) sequence candidate
Breeds	Sequence ID	Start	End	length
Sscrofa11.1	Chr6	54072431	54085475	13044
Bama	CM017488.1	115671055	115684105	13050
Bamei	LUXV01110115.1	906296	919347	13051
Berkshire	LUXW01077873.1	910963	924028	13065
Cross_bred	CM009091.1	112134302	112147350	13048
Duroc_Ninghe	CM027451.1	54527663	54540725	13062
Hampshire	LUXS01062608.1	1835761	1848820	13059
Jinhua	LUXY01098173.1	415963	429012	13049
Landrace	LUXT01035903.1	906707	919765	13058
LargeWhite	LUXX01033958.1	1475414	1488468	13054
Meishan_Beijing	CM030382.1	54690074	54703138	13064
Meishan	LUXQ01000771.1	905252	918310	13058
Pietrain	LUXU01042058.1	907161	920215	13054
Rongchang	LUXR01089760.1	296513	309562	13049
Tiebtan	AORO02016208.1	556658	570933	14275
Wuzhishan	KQ002164.1	3747619	3760578	12959

## Sheet: GNRHR
GNRHR gene and it's proximal flanks (5-kb 5´ flank and 5-kb 3´ flank) sequence candidate
Breeds	Sequence ID	Start	End	length
Sscrofa11.1	Chr8	65465206	65493900	28694
Bama	CM017490.1	47285327	47310901	25574
Bamei	LUXV01120172.1	671544	697143	25599
Berkshire	LUXW01061388.1	19084	44658	25574
Cross_bred	CM009093.1	72737215	72765913	28698
Duroc_Ninghe	CM027453.1	64419431	64448156	28725
Hampshire	LUXS01033843.1	670702	699014	28312
Jinhua	LUXY01110257.1	671587	697129	25542
Landrace	LUXT01014364.1	667559	696259	28700
LargeWhite	LUXX01036161.1	741714	770504	28790
Meishan_Beijing	CM030384.1	65372811	65398396	25585
Meishan	LUXQ01030138.1	21914	47489	25575
Pietrain	LUXU01060887.1	670056	696417	26361
Rongchang	LUXR01066860.1	280480	306087	25607
Tiebtan	AORO02069436.1	19044	44592	25548
Wuzhishan	KQ003620.1	137835	163530	25695

## Sheet: IDO2
IDO2 gene and it's proximal flanks (5-kb 5´ flank and 5-kb 3´ flank) sequence candidate
Breeds	Sequence ID	Start	End	length
Sscrofa11.1	Chr17	9272039	9349405	77366
Bama	CM017499.1	9295730	9373453	77723
Bamei	LUXV01027287.1	96702	175091	78389
Berkshire	LUXW01040954.1	2669087	2746910	77823
Cross_bred	CM009102.1	8941862	9018852	76990
Duroc_Ninghe	CM027462.1	8506991	8584995	78004
Hampshire	LUXS01010473.1	89947	167778	77831
Jinhua	LUXY01006678.1	2688044	2765890	77846
Landrace	LUXT01054483.1	189616	267430	77814
LargeWhite	LUXX01071374.1	2669214	2746631	77417
Meishan_Beijing	CM030393.1	54656411	54733947	77536
Meishan	LUXQ01042183.1	619162	696071	76909
Pietrain	LUXU01036526.1	2696219	2773932	77713
Rongchang	LUXR01012890.1	95617	173672	78055
Tiebtan	AORO02050721.1	39186	119562	80376
Wuzhishan	KQ001997.1	45997	125572	79575

## Sheet: LEP
LEP gene and it's proximal flanks (5-kb 5´ flank and 5-kb 3´ flank) sequence candidate
Breeds	Sequence ID	Start	End	length
Sscrofa11.1	Chr18	20101867	20129071	27204
Bama	CM017500.1	15611311	15638814	27503
Bamei	LUXV01079363.1	3348557	3375828	27271
Berkshire	LUXW01073978.1	1772268	1799613	27345
Cross_bred	CM009103.1	19932153	19959381	27228
Duroc_Ninghe	CM027463.1	22394673	22421956	27283
Hampshire	LUXS01074064.1	3410297	3437464	27167
Jinhua	LUXY01065795.1	122480	149759	27279
Landrace	LUXT01048446.1	1595368	1622188	26820
LargeWhite	LUXX01001805.1	1672210	1699498	27288
Meishan_Beijing	CM030394.1	20899383	20926567	27184
Meishan	LUXQ01093155.1	3355955	3383269	27314
Pietrain	LUXU01053231.1	1597629	1624837	27208
Rongchang	LUXR01087774.1	1412169	1439485	27316
Tiebtan	AORO02023865.1	97637	124913	27276
Wuzhishan	KQ002992.1	2824828	2854471	29643

## Sheet: OPN(SSP1)
OPN (SSP1) gene and it's proximal flanks (5-kb 5´ flank and 5-kb 3´ flank) sequence candidate
Breeds	Sequence ID	Start	End	length
Sscrofa11.1	Chr8	131072786	131090334	17548
Bama	CM017490.1	121182746	121200269	17523
Bamei	LUXV01051949.1	1090297	1107370	17073
Berkshire	LUXW01070713.1	130250	147876	17626
Cross_bred	CM009093.1	7889178	7906706	17528
Duroc_Ninghe	CM027453.1	129605000	129622595	17595
Hampshire	LUXS01014146.1	89275	106707	17432
Jinhua	LUXY01017893.1	74848	92367	17519
Landrace	LUXT01016098.1	941752	957642	15890
LargeWhite	LUXX01044184.1	2909951	2927480	17529
Meishan_Beijing	CM030384.1	131044366	131062215	17849
Meishan	LUXQ01047469.1	76898	94256	17358
Pietrain	LUXU01051187.1	862787	880625	17838
Rongchang	LUXR01054653.1	3374714	3391540	16826
Tiebtan	AORO02020652.1	83295	94435	11140
Wuzhishan	KQ003489.1	114180	131715	17535

## Sheet: PRLR
PRLR gene and it's proximal flanks (5-kb 5´ flank and 5-kb 3´ flank) sequence candidate
Breeds	Sequence ID	Start	End	length
Sscrofa11.1	Chr16	20632568	20660881	28313
Bama	CM017498.1	6829385	6858098	28713
Bamei	LUXV01096838.1	534187	562777	28590
Berkshire	LUXW01040875.1	647818	676972	29154
Cross_bred	CM009101.1	59278821	59307412	28591
Duroc_Ninghe	CM027453.1	20989598	21018514	28916
Hampshire	LUXS01042264.1	74600	103433	28833
Jinhua	LUXY01067623.1	1997431	2026567	29136
Landrace	LUXT01078736.1	344590	373430	28840
LargeWhite	LUXX01024692.1	434541	463145	28604
Meishan_Beijing	CM030392.1	20796762	20825653	28891
Meishan	LUXQ01062756.1	98738	127914	29176
Pietrain	LUXU01022650.1	534725	563935	29210
Rongchang	LUXR01080661.1	74456	102715	28259
Tiebtan	AORO02047985.1	153789	184199	30410
Wuzhishan	KQ003430.1	1096088	1125003	28915

[truncated: 10 more sheets: Rab2A, RBP4, CASP6, CWH43, P2RX3, ZNF518A, UCHL1, VMP1, RAB11FIP4, A1CF]
