# Supplementary material for: Retrotransposon Insertion Polymorphisms (RIPs) in Pig Reproductive Candidate Genes
Source: Genes (Basel). 2022 Jul 28;13(8):1359. doi: 10.3390/genes13081359 (PMC9407582; doi:10.3390/genes13081359)
Supplement: Supplementary file 1 [file genes-13-01359-s001.zip › supplemental files/Table S2. reproduction_genes_SVs_prediction.xls]

## Sheet: Sheet1
BF_properdin	breeds	insertion type of the left variety against Duroc	chr	Lenth/bp	Duroc Start	Duroc End	Local varieties Start	Local varieties End	Repeat Masker annotation	Repeat Masker annotation	Primer-Forward	Primer-Reverse	Product length	RIP
1	Landrace	deletion	chr7	153	456	609			SINEA	BF-1	TGCCACAGTCACAGCAACAC	CATGGAGGCAAAGCTTCACA	474
BRCA1	breeds	insertion type of the left variety against Duroc	chr	Lenth/bp	Duroc Start	Duroc End	Local varieties Start	Local varieties End	Repeat Masker annotation	Repeat Masker annotation	Primer-Forward	Primer-Reverse	Product length	RIP
1	Bamei	insertion	chr12	124	8944	8945	8944	9068	ERVI	BRCA1-1	TCTCACACATACCATGAGC	CTCAGATTCAGTCCCTAGC	481
2	Landrace	deletion	chr12	676	9349	10025			SINEA & ERVI	BRCA1-2	TAATCTGTGTCGCTGTGCTA	ATAATACCACCAACTATCACCA	931
3	MS、Bamei	deletion	chr12	285	14721	15006			SINEA	BRCA1-3	ACTTATAATTGTTGAAGTTGTGC	ATGATCCTTATACTTATTGAGC	654
4	Bamei	deletion	chr12	641	15235	15876			SINEA	BRCA1-4	ACTAATATGAAATAATACCAGC	TAAATGGACATTCTTGCCTA	979
5	Wuzhishan	insertion	chr12	141	17655	17678	17579	17720	ERVII & SINEA	BRCA1-5	AATTGGAGATAGAAAATGGATGC	TCAAATCGGAGCTGTAGCC	510
6	D-Ninghe	deletion	chr12	454	27755	28209			SINEA & ERVI	BRCA1-6	GAGCACTCAGTTTTCAATTCCTT	TTCAAATGACAGGAGTTCCCG	750
7	Landrace	deletion	chr12	431	39436	39867			ERV I & SINEA & ERV I	BRCA1-7	TGGGCTAGGGATCGAATCCAA	CTCATGGGATACAATGTCAGGT	663
8	Jinhua、Wuzhishan、Tibetan、MS、Landrace	deletion	chr12	491	42291	42782			L1A & SINEA & ERV I	BRCA1-8	CAACAGCTCACAGCAACAC	GTACTGCCTTACATCAGCC	650
9	Pietrain	insertion	chr12	280	51330	51331	51337	51617	L1A & ERV I	BRCA1-9	ACAGTTCATTTCTATGTAGCTT	GGAATCAAACCTGTACCAC	560
10	Duroc	insertion	chr12	243	54166	54409			L1A & ERV I	BRCA1-10	TCACTCTGCAAAGAAACTGTC	TCGTCAGCGACCTATACCA	567
EPOR	breeds	insertion type of the left variety against Duroc	chr	Lenth/bp	Duroc Start	Duroc End	Local varieties Start	Local varieties End	Repeat Masker annotation	Repeat Masker annotation	Primer-Forward	Primer-Reverse	Product length	RIP
1	Landrace、LargeWhite、Wuzhishan、Berkshire	deletion	chr2	473	1616	2089			ERV I & SINEA & ERV I	EPOR-1	AAAAAGAAAATCCAACTGC	GAATTTAGGGTTAATAGATGC	720
FSHB	breeds	insertion type of the left variety against Duroc	chr	Lenth/bp	Duroc Start	Duroc End	Local varieties Start	Local varieties End	Repeat Masker annotation	Repeat Masker annotation	Primer-Forward	Primer-Reverse	Product length	RIP
1	MSBJ、MS、Tibetan、Bama、Wuzhishan、Jinhua、Bamei、Landrace、Rongchang	insertion	chr2	317	546	547	545	862	SINEA	FSHB-1	ACAAAAGGCTGCTGACACA	CAACACCAGATCCGAGCTGA	650
2	MSBJ、MS、Tibetan、Bama、Wuzhishan、Jinhua、Bamei、Landrace、Rongchang、LargeWhite	insertion	chr2	354	5723	5724	6024	6378	ERVI	FSHB-2	TATGCCAAGGGAGCAGTCCA	AACCAAACAATTAAGGCCTGT	711
FUT1	breeds	insertion type of the left variety against Duroc	chr	Lenth/bp	Duroc Start	Duroc End	Local varieties Start	Local varieties End	Repeat Masker annotation	Repeat Masker annotation	Primer-Forward	Primer-Reverse	Product length	RIP
1	Wuzhishan	deletion	chr6	972	3947	4919			SINEA	FUT-1	GCAGCTGGCACGAATCCGAC	ATCCGCATCTCCCACTTACCTG	1268
			chr6
GNRHR	breeds	insertion type of the left variety against Duroc	chr	Lenth/bp	Duroc Start	Duroc End	Local varieties Start	Local varieties End	Repeat Masker annotation	Repeat Masker annotation	Primer-Forward	Primer-Reverse	Product length	RIP
1	Hampshire	deletion	chr8	161	9789	9950			ERV I	GNRHR-1	CTAAAACAAATTAAGGGCAAG	TTTTCTGTCTTTTTGCCAT	500
2	Duroc、D-Ninghe、Cross-bred、Pietrain、Hampshire、LargeWhite、Landrace	insertion	chr8	3184	10075	13259			ERVI & L1D	GNRHR-2	TCCAATTAGACCCCTAGCTTG	GTCTGACTTTATACCCCAA	3364
IDO2	breeds	insertion type of the left variety against Duroc	chr	Lenth/bp	Duroc Start	Duroc End	Local varieties Start	Local varieties End	Repeat Masker annotation	Repeat Masker annotation	Primer-Forward	Primer-Reverse	Product length	RIP
1	Bamei、Tibetan	insertion	chr17	274	6231	6293	6195	6469	ERV III	IDO2-1	CGTGATGAGTACTTTTTGCATA	AGGGTAGGAATTACACATACAC	564
2	Wuzhishan	insertion	chr17	232	12027	12028	12286	12518	ERV1	IDO2-2	TTATGCCCAGCCTTAGCCTA	CTAATGCCTCCAAGCTGTG	574	√
3	Wuzhishan	insertion	chr17	216	12267	12268	12757	12973	ERV 1	IDO2-3	TGCAGGCGCCCTAATCTGT	TTTCCCGCTTCCTATTCCACA	557
4	Rongchang	insertion	chr17	475	27682	27711	27777	28252	SINEA	IDO2-4	CAGCAACAGCAGATCAGAG	GTTCGATCCATGGCCCTAC	784
5	Tibetan、Bamei、MS、Rongchang、Landrace、 Pietrain、Jinhua	deletion	chr17	296	34947	35243			SINEA	IDO2-5	TTTTAGGGCCACACCCAAG	CACACCTTGTTCTCATGTTCA	614
6	Rongchang	insertion	chr17	179	39425	39427	39903	40082	ERV 1	IDO2-6	TAATCAACCTGAGCTGTCCAC	CATCCTTCCCTAGCTAATCAG	507
7	Tibetan	insertion	chr17	395	48200	48201	49108	49503	SINEA	IDO2-7
8	Wuzhishan	insertion	chr17	1389	49554	49575	50617	52006	SINEB & SINEC & L1	IDO2-8
9	D-Ninghe、Tibetan、Bamei、Landrace、Hampshire、Berkshire	insertion	chr17	304	54134	54156	54301	54605	SINEA	IDO2-9	GTTTCACTGCCATATAGCATC	TAGTCCAGGAACTTCCGTA	690	√
10	Hampshire	insertion	chr17	124	59245	59246	59676	59800	SINEA	IDO2-10	TTCTTTTGTCACATGGCCTGA	GTGTCCTTTCCTTGCTCAT	476
11	Rongchang	insertion	chr17	105	59709	59711	60527	60632	SINEA	IDO2-11	ATTAACCTTGAATCTAGCACT	GAAAACCCTGATAATTTGCAC	459
12	MS、Hampshire、Tibetan、Berkshire、Rongchang、MSBJ、Jinhua、Cross-bred、LargeWhite	deletion	chr17	327	61676	62003			ERV I & SINEA	IDO2-12	GAAGTGCATCTGACTAGCATC	GCAGCTAGTTTTGAATCTGAC	705	√
13	Wuzhishan、Bamei、Bama	insertion	chr17	282	69269	69270	71280	71562	SINEA	IDO2-13	TCTGATTCAACCCTTTGCCT	AAAGAGCCACACCTATCTCA	639	√
14	MSBJ	deletion	chr17	138	69534	69672			ERV I	IDO2-14	CAAGATATCCTGTCGTTGTGA	CTTTTCTAGATATGAGTGGCAA	474	√
15	Wuzhisan	deletion	chr17	148	70408	70556			SINEA	IDO2-15	CCTGTATCTCTGGTGCAAT	GGCATGTAATCCCTCATCC	524
16	Tibetan	insertion	chr17	594	76148	76170	78125	78719	ERV III & SINEB & SINEC	IDO2-16	GTGGCATATGGAGTCCCCAG	TGCAGACTGATTCAATCCCT	814
LEP	breeds	insertion type of the left variety against Duroc	chr	Lenth/bp	Duroc Start	Duroc End	Local varieties Start	Local varieties End	Repeat Masker annotation	Repeat Masker annotation	Primer-Forward	Primer-Reverse	Product length	RIP
1	Bama	insertion	chr18	285	4108	4109	4106	4391	SINEA	LEP-1	CTGTGACCTGCAGAAGTTCC	ATTGAAAAGCCACACAAGAGC	641
OPN（SPP1）	breeds	insertion type of the left variety against Duroc	chr	Lenth/bp	Duroc Start	Duroc End	Local varieties Start	Local varieties End	Repeat Masker annotation	Repeat Masker annotation	Primer-Forward	Primer-Reverse	Product length	RIP
1	Pietrain	insertion	chr8	312	11464	11465	11443	11755	SINEA	OPN-1	AGCACTTATTCTATTCACTGTT	CTAACTTTCAGGCCAGTGTA	713	√
2	MSBJ	insertion	chr8	311	13805	13806	13792	14103	SINEA	OPN-2	GAACTATGTCTGGTCACTTG	TTTAAAGTTTTATCAAAGTGCAG	654	√
PRLR	breeds	insertion type of the left variety against Duroc	chr	Lenth/bp	Duroc Start	Duroc End	Local varieties Start	Local varieties End	Repeat Masker annotation	Repeat Masker annotation	Primer-Forward	Primer-Reverse	Product length	RIP
1	MSBJ、MS、Pietrain、Cross-bred、Berkshire、Jinhua、Tibetan	insertion	chr16	706	10415	10564	10478	11184	ERV I & L1D	PRLR-1	GATCCTTGGCCTCACTCAG	GCCGCCAGTTTTGTAGTCTG	973
2	MS、Cross-bred、Berkshire、Jinhua	insertion	chr16	284	12504	12505	13266	13550	SINEA	PRLR-2	CATCAACTGGTACACGTTT	TGCACCTGAGACATATGGAC	557	√
3	Hampshire、Landrace	insertion	chr16	322	12938	13133	13050	13372	SINEA	PRLR-3	AAATATGTAACATTTGGGGTCA	TACCAGCTTACATTCCCAC	571	√
4	Bama	insertion	chr16	297	13633	13696	13458	13755	SINEA	PRLR-4	TAGCCAAGACATGGAAACAACC	AGCAGGATCTCATTGCCTA	677
5	LargeWhite	insertion	chr16	93	14367	14368	14563	14656	ERVI	PRLR-5	TCCCGCAGCATATGGAGGTTC	AACATCAGTGATTTGATATGCTT	412
6	Bama、Hampshire、Landrace、Rongchang、Wuzhishan、Pietrain	insertion	chr16	290	25747	25758	25871	26161	ERV I & SINEA	PRLR-6	GTCTGCACAACTTCTAAGGG	CTAAAGAGTGCTAACTGCC	603	√
RBP4	breeds	insertion type of the left variety against Duroc	chr	Lenth/bp	Duroc Start	Duroc End	Local varieties Start	Local varieties End	Repeat Masker annotation	Repeat Masker annotation	Primer-Forward	Primer-Reverse	Product length	RIP
1	D-Ninghe、Duroc	deletion	chr14	315	12487	12488	12506	12821	SINEA	RBP4-1	TTACCAAAAGGGACAGGTTC	CACAGCAACATGAGATCCGA	621
P2RX3	breeds	insertion type of the left variety against Duroc	chr	Lenth/bp	Duroc Start	Duroc End	Local varieties Start	Local varieties End	Repeat Masker annotation	Repeat Masker annotation	Primer-Forward	Primer-Reverse	Product length	RIP
1	Hampshire、Pietrain、Berkshire、Bama、Jinhua	deletion	chr2	908	42206	43114			SINEA & ERV I & ERV II & SINEA	P2RX3-1	CCTGGCCTTGCTCAGTCGTT	AAGCTGCTGGCATAGACCAC	1241
Rab2A	breeds	insertion type of the left variety against Duroc	chr	Lenth/bp	Duroc Start	Duroc End	Local varieties Start	Local varieties End	Repeat Masker annotation	Repeat Masker annotation	Primer-Forward	Primer-Reverse	Product length	RIP
1	Berkshire、Pietrain	deletion	chr4	305	15844	16149			SINEA	Rab2A-1	CCTGTGCTTACTTGTTACCTTG	AGCCCTTTTCCTTTATGGAG	684
2	Bamei、Wuzhishan	deletion	chr4	1983	38439	40422			L2 & SINEA & ERVIII & SINEA	Rab2A-2	ACGCTTTATTTCCAGTCCA	CAAATCCGACTAGGAATCCTG	2143	√
3	Duroc、Bama	insertion	chr4	297	55168	55465			SINEA	Rab2A-3	AGTGCCTATCTTGTTCATTG	ATAAAATGCACGTTAGGTCA	624	√
UCHL1	breeds	insertion type of the left variety against Duroc	chr	Lenth/bp	Duroc Start	Duroc End	Local varieties Start	Local varieties End	Repeat Masker annotation	Repeat Masker annotation	Primer-Forward	Primer-Reverse	Product length	RIP
NO
CASP6	breeds	insertion type of the left variety against Duroc	chr	Lenth/bp	Duroc Start	Duroc End	Local varieties Start	Local varieties End	Repeat Masker annotation	Repeat Masker annotation	Primer-Forward	Primer-Reverse	Product length	RIP
1	Tibetan、Rongchang	insertion	chr8					13453	SINEA		failed
2	Bama、Rongchang、Cross-bred、Wuzhishan、Tibetan	insertion	chr8	262	16772	16804	16762	17024	L1A	CASP6-1	AAATAAGCCTGATAATACTTTGC	CAAGACACGGAAACAACCT	556
3	Pietrain	insertion	chr8	294	23697	23711	23613	23907	SINE	CASP6-2	GCCAGATCCTTTTAACCCA	AACTAATATTTACTTAGGTACT	679
4	Bamei	insertion	chr8	92	23974	23983	23911	24003	SINEA	CASP6-3	GCTACATGCTAGAATTACAAG	TTCCTGGCCTTGCTAAGTG	403
5	Rongchang	insertion	chr8	128	24206	24215	24676	24804	ERV I & SINEA	CASP6-4	CAGCAACTAGGGATCCAAGCG	TTGGATCTGGCATTGCTATGG	454
ZNF518A	breeds	insertion type of the left variety against Duroc	chr	Lenth/bp	Duroc Start	Duroc End	Local varieties Start	Local varieties End	Repeat Masker annotation	Repeat Masker annotation	Primer-Forward	Primer-Reverse	Product length	RIP
1	Hampshire、LargeWhite、Pietrain	deletion	chr14	162	22852	23014			SINEA	ZNF518A-1	ATATGAGAGTTTTCCTGGTATGG	TTAAGTCGTGAATTTTAGGAGT	519
2	Rongchang	insertion	chr14	811	48828	48829	48829	49640	L1	ZNF518A-2	ATGCATTCTGTATTTTAAAACCC	AAAAGACGCCAAATAGCC	1246
CWH43	breeds	insertion type of the left variety against Duroc	chr	Lenth/bp	Duroc Start	Duroc End	Local varieties Start	Local varieties End	Repeat Masker annotation	Repeat Masker annotation	Primer-Forward	Primer-Reverse	Product length	RIP
1	Berkshire	insertion	chr8	291	1603	1604	1605	1896	ERVIII	CWH43-1	TAATGAGCACAATTGAGACCT	CAACACCAGATCCAAGCCA	525
2	LargeWhite	deletion	chr8	1481	9608	11089			SINE & LINE & ERV	CWH43-2	GCTGCGGATAATTACCCTTG	ATCTGACTAGTAGCCACGA	1875
3	Wuzhishan	deletion	chr8	1071	24097	25168			SINE & ERV	CWH43-3	TTTTGCCTTTTCTAGGGCTG	CTACCTCCAGGCATATCCAA	1430
4	Tibetan、Rongchang、Pietrain	deletion	chr8	304	26784	27088			ERVI & SINEA	CWH43-4	GGTTCCCTCTGCTATACATCGG	TGGCACTTCAGGTGTACAGAA	650
5	Bamei、Jinhua	deletion	chr8	1012	44477	45489			ERV III SINEB	CWH43-5	GAAATATGTAGCCCTAACTCA	GAAGAGATTAGTTTACGACCC	1239
6	Wuzhishan	insertion	chr8	191	46798	46827	45912	46103	ERV II	CWH43-6	ATTGCCAAGAGCTGTAGTGT	GGTTCCATCCCTGACCCTG	506
7	pietrain	insertion	chr8	340	52591	52592	52221	52561	ERV I	CWH43-7	TACCACAGCTCATGGCAAT	CTCCTCAATAAGTGTCAGCTA	590
8	Duroc、MS、MSBJ、Bama、Cross-bred、D-Ninghe	insertion	chr8	7366	56104	63470			L1D	CWH43-8	CCTACACCACAGCTCACGG	CTGTAGCTCCAATTCAACCC	7651
9	MSBJ、Wuzhishan、Rongchang、Jinhua、Berkshire、Bama、Pietrain、LargeWhite	insertion	chr8	281	76540	76543	76757	77038	SINEA	CWH43-9	CCTTAATTATAGGGACAACCAGA	TCTAGCTGATGATCCTAGGTG	621	√
10	Rongchang、Wuzhishan、LargeWhite	deletion	chr8	1716	78172	79888			SINEA & ERVIII & SINEB	CWH43-10	GAATCAAAGCTGTAGCCACT	TTTTCCTCCACTTTGTCCCA	1785
11	Berkshire、Jinhua、MSBJ、MS、Bama、Wuzhishan、LargeWhite、	deletion	chr8	442	81154	81596			SINEA & ERV I & ERV II & SINEA	CWH43-11	GATGCACCACCTCCAGTCC	GGAAATCCTGTGAAATTGG	773	√
A1CF	breeds	insertion type of the left variety against Duroc	chr	Lenth/bp	Duroc Start	Duroc End	Local varieties Start	Local varieties End	Repeat Masker annotation	Repeat Masker annotation	Primer-Forward	Primer-Reverse	Product length	RIP
1	Pietrain	deletion	chr5	830	2250	3080			SINE	A1CF-1	TTAAGAACCTGCCATAGTGTC	AGCTGTTGCATATTATAAGACT	1187
2	Landrace、Jinhua、Bamei、MS、Berkshire	insertion		617			32726	33343	SINE	A1CF-2	TACACCACATCTCAGGGCAAT	TTCCCATCCTGGCTCACCG	884
3	LargeWhite、Pietrain	deletion		482	51434	51916			SINE	A1CF-3	TTTGACCTCTTTGAGCATC	CAAACCCCATCATTATCCA	854
4	Duroc、MS	insertion		295	72912	73207			ERVIII	A1CF-4	TTGGGCACACTTTATAGTCAC	GCCTGCTCATTTATGCCTA	561	√
RAB1FIP4	breeds	insertion type of the left variety against Duroc	chr	Lenth/bp	Duroc Start	Duroc End	Local varieties Start	Local varieties End	Repeat Masker annotation	Repeat Masker annotation	Primer-Forward	Primer-Reverse	Product length	RIP
1	Bama	insertion	chr12	299	3307	3308	3305	3604	SINEA	Rab1FIP4-1	GCCTCAGAATTTCCATATGCT	TCTCCCTGCTCATCTGTGACT	546	√
2	Rongchang、Landrace	insertion	chr13	314			9810	10124	SINEA & ERVI	Rab1FIP4-2	CGAATCTGACTGGCATCCAT	TCCAGTTGCTGCCAAGGTC	733
3	LargeWhite	insertion	chr14	377			18929	19306	L1B	Rab1FIP4-3	GGAAAGCTTCATTTGTGCCT	AGCACCATTCACAATAGCCAA	628
4	Tibetan	insertion	chr15	512			21451	21963	L1B	failed
5	Tibetan	insertion	chr16	211			32620	32831	ERVI	Rab1FIP4-5	ATGGGACACTATAACGGTAGCTG	AGAAGGTGCCATGTCTATCACT	580
6	Tibetan	insertion	chr17	1473			37801	39274	SINEC & SINEB	Rab1FIP4-6	AGGCAGGGAGCATGGTCTTC	TTCCACGGACAGCACATCCTT	1842
7	Rongchang、LargeWhite、Hampshire	deletion	chr18	298	44096	44394			SINEA	Rab1FIP4-7	ACTACCCTTTGGATACTGGC	AGGCAATTTGAGAAGTCCAAC	402
8	Bama	insertion	chr19	313	49137	49138	49439	49752	ERVI & SINEA	Rab1FIP4-8	TGAGCATCTCTTCATGTGCCTA	CAACAAACTCAAAAGGCAACC	519	√
9	MS	insertion	chr20	613			64631	65244	ERVI & SINEA	Rab1FIP4-9	CATCCAGTCCCAGCCTTGTCT	GCTGTTCTGGAGGCCCACT	843
10	Wuzhishan、Bamei、Hampshire、Berkshire、Cross-bred	deletion	chr21	314	67126	67440			SINEA	Rab1FIP4-10	CCAACGCTCCACTCTCACC	GCCAATGACCCATCGAGGAC	692
11	Landace、Rongchang、Berkshire	deletion	chr22	262	70175	70437			SINEA	Rab1FIP4-11	TCCAGTTCGACCCCAATCCAG	TGCCAACTTCGGTCAAACCTG	502
12	Landrace	insertion	chr23	250			82180	82430	SINE	Rab1FIP4-12	TCCTTCCCTCCTCGTCCCC	GCCTCAGCCACTGTTCAGA	598
13	Tibetan、Jinhua、Berkshire、MS、Landrace、Rongchang	deletion	chr24	321	85746	86067			ERVI & SINEA & ERV I	Rab1FIP4-13	GCCAGTCACTATTTAGGCAA	GTCCACGATCATTCTGAACCA	617
14	MS、Bama、Wuzhishan、Bamei、Pietrain、Tibetan	insertion	chr25	309			89366	89675	SINEA & ERVI	Rab1FIP4-14	CGAGGACTCAGGTTCAATCCC	TGTGACCTATGCCAAAGCTTG	597
15	MS	deletion	chr26	946	99634	100580			SINEA & SINEC & ERV 1	Rab1FIP4-15	CAATTCGACCCCTAGCCTG	CGTCTAAACCGATGCTTCC	1279
16	Tibetan、Wuzhishan、MS、Bama、LargeWhite、Rongchang、Bamei、Hampshire	deletion	chr27	343	106993	107336			SINEA	Rab1FIP4-16	CATTCGCCAGAAGAGTACCAC	CCCTTAAGTTGCAGGTTCGAT	535
VMP1	breeds	insertion type of the left variety against Duroc	chr	Lenth/bp	Duroc Start	Duroc End	Local varieties Start	Local varieties End	Repeat Masker annotation	Repeat Masker annotation	Primer-Forward	Primer-Reverse	Product length	RIP
1	MS	insertion	chr12	125			2879	3004	SINEA	VMP1-1	CCAGCTAGTAATTGGTAGTCT	TTTCCTTTTCCATTGCCAGT	430
2	Wuzhishan	insertion	chr13	197			7109	7306	SINEA & ERV II	VMP1-2	TAGTCGGACTCGTTTCTGCT	CACAACCCAGATTGCCTCA	498
3	Bama	insertion	chr14	276			21681	21957	SINEA	VMP1-3	CTTAACTGTTTAGGACGCAAG	AAACAGCCTATTTCCTACTCC	504	√
4	Jinhua	deletion	chr15	916	24417	25333			ERV II & ERV I & SINEB	VMP1-4	ATAAAATTAGGAGTTCCCGTC	TTAATTTTATGGCCACATCTG	1098
5	Tibetan 、Bamei、Rongchang、Wuzhishan、LargeWhite	deletion	chr16	327	29718	30045			SINEA & ERV I	VMP1-5	CTGACAATGCTGGACCCTT	TGTTCTCTATGTCCATGAGT	583
6	Bama	deletion	chr17	310	33351	33661			SINE	VMP1-6	CAGTGGTTAACGAATCCGACT	TCATTGAGCCACCACGGGAA	579
7	Duroc	insertion	chr18	338	37917	38255			ERVI & SINEA	VMP1-7	GCAGCTCCAATTCATCCCT	TTAAGGATCTGGCACTGTCAC	560
8	Tibetan	insertion	chr19	221			44058	44279	ERVI	VMP1-8	CTGTGCTTCTGACCAATCGGCTA	TGGCTACAACTCCAACGAAACCC	519	√
9	Duroc、D_Ninghe	insertion	chr20	337	56478	56815			SINE	VMP1-9	AGTTTAAATACTTTCTATTGCCT	CAACAGCTCCAATTAGACC	626
10	MS	deletion	chr21	117			59806	59923	SINEB	VMP1-10	TAGCTGCAACCTATACCAC	AAAAATAAAACCCATGGTG	425
11	Berkshire、Hampshire、Wuzhsihan、MS、Pietrain	deletion	chr22	455	62092	62547			ERVI & SINEA & ERV I	VMP1-11	CCCCAGAACTTTTATCACC	TTCTATGGAGGAGTTCCCATC	672
12	Duroc、Rongchang、D-Ninghe、Bamei、Berkshire	insertion	chr23	315	64443	64758			SINEA	VMP1-12	TCCCATGTTGAATGATAGACGTA	ACCAGGAACTTAATGATTCCA	460	√
13	Landrace、Cross-bred、Jinhua、Hampshire、Pietrain、LargeWhite	insertion	chr24	2297			69453	71750	SINE & L1 & ERVI	VMP1-13	AAACATTGTCACGGAGTTC	ATATTGTATTAGTTTCAGGTGT	2649
14	Bama	deletion	chr25	2264	71598	73862			SINE & ERV II	VMP1-14	CTGAAATATAGGAGTTCCCGTT	TTGGTATCCAGCCATAGCTT	2541
15	Jinhua	insertion	chr26	148			74980	75128	SINE & ERV III	VMP1-15	TAAACACTTCTCAGCATCACT	TGTGAATGAAGAATACAGCA	430
16	Tibetan、LargeWhite、MS、Wuzhisha、Landrace、Rongchang	deletion	chr27	618	95547	96165			L1A	VMP1-16	TTTCTAGGTCCATCCATGTTGC	AAATTTGGAGTTCCCGTCA	867
17	Duroc	insertion	chr28	202	108290	108492			ERVI	VMP1-17	GCTTTCTTTATCATACAACTGCC	ATAAGTATTGGAGTTCCCGTC	498
18	Duroc	insertion	chr29	316	109808	110124			SINE	VMP1-18	CACTTCTTTGTCTGGGACGTA	AAGATTACCAGAAGGTGCTCA	546
