# Supplementary material for: Retrotransposon Insertion Polymorphisms (RIPs) in Pig Reproductive Candidate Genes
Source: Genes (Basel). 2022 Jul 28;13(8):1359. doi: 10.3390/genes13081359 (PMC9407582; doi:10.3390/genes13081359)
Supplement: Supplementary file 1 [file genes-13-01359-s001.zip › supplemental files/Table S3. PCR results convert to numbers.xls]

## Sheet: Sheet1
	D	L	LW	M	E	J	SS	B	T	W	BY	WB
A1CF-4	1	3	3	3	2	2	2	3	3	3	2	3
CWH43-9	3	2	2	1	1	2	2	1	2	2	1	2
CWH43-11	1	1	1	2	2	2	2	2	2	2	2	2
IDO2-2	3	2	2	3	2	2	2	2	2	2	2	3
IDO2-9	2	2	2	3	3	2	2	3	2	2	3	3
IDO2-12	2	2	2	2	3	2	2	2	2	2	2	2
IDO2-13	2	2	2	1	2	3	2	2	2	2	2	2
IDO2-14	1	1	1	1	1	1	2	1	1	2	1	1
VMP1-3	3	3	3	3	3	3	3	2	3	2	3	2
VMP1-8	2	3	3	3	3	2	3	3	3	3	3	3
VMP1-12	2	2	2	2	2	2	2	2	3	2	2	2
OPN-1	3	2	2	3	3	3	3	3	3	3	3	3
OPN-2	3	3	3	3	2	3	3	3	2	3	3	3
PRLR-2	1	1	3	2	1	2	1	2	2	3	2	3
PRLR-3	3	2	2	3	3	2	2	3	2	2	3	3
PRLR-6	2	2	2	3	2	2	2	2	2	2	3	3
Rab1F1P4-1	3	3	3	2	2	3	3	2	3	2	3	2
Rab1F1P4-8	3	3	3	3	3	3	3	2	3	2	3	2
Rab2A-2	1	1	2	3	1	2	2	2	2	2	1	2
Rab2A-3	2	3	3	3	3	2	3	3	2	3	3	3
