# Supplementary material for: Retrotransposon Insertion Polymorphisms (RIPs) in Pig Reproductive Candidate Genes
Source: Genes (Basel). 2022 Jul 28;13(8):1359. doi: 10.3390/genes13081359 (PMC9407582; doi:10.3390/genes13081359)
Supplement: Supplementary file 1 [file genes-13-01359-s001.zip › supplemental files/Table S4. The PCR result of 24 individuls detection per breeds based on RIPs convert to numbers.xls]

## Sheet: Sheet1
	A1CF-4	CWH43-9	CWH-11	IDO2-9	IDO2-14	OPN-1	OPN-2	PRLR-2	PRLR-3	PRLR-6	RAB1FIP4-1	VMP1-12
B	3	1	2	3	1	3	3	3	3	1	2	3
B	3	1	2	3	1	3	3	3	3	1	2	3
B	3	1	2	3	1	3	3	3	3	1	2	3
B	3	1	2	3	1	3	3	3	3	1	2	3
B	3	1	2	3	1	3	3	3	3	1	2	3
B	3	1	2	3	1	3	3	3	3	1	2	3
B	3	1	2	3	1	3	3	3	3	1	2	3
B	3	1	2	3	1	3	3	3	3	1	2	3
B	3	1	2	3	1	3	3	3	3	1	2	3
B	3	1	2	3	1	3	3	3	3	1	2	3
B	3	1	2	3	1	3	3	3	3	1	2	3
B	3	1	2	3	1	3	3	3	3	1	2	3
B	3	1	2	3	1	3	3	3	3	1	2	3
B	3	1	2	3	1	3	3	3	3	1	2	3
B	3	1	2	3	1	3	3	3	3	1	2	3
B	3	1	2	3	1	3	3	3	3	1	2	3
B	3	1	2	3	1	3	3	3	3	1	2	3
B	3	1	2	3	1	3	3	3	3	1	2	3
B	3	1	2	3	1	3	3	3	3	1	2	3
B	3	1	2	3	1	3	3	3	3	1	2	3
B	3	1	2	3	1	3	3	3	3	1	2	3
B	3	1	2	3	1	3	3	3	3	1	2	3
B	3	1	2	3	1	3	3	3	3	1	2	3
B	3	1	2	3	1	3	3	3	3	1	2	3
T	3	1	3	3	1	3	3	3	3	3	2	1
T	3	1	3	2	1	3	3	3	3	3	2	2
T	2	1	3	3	3	3	3	1	3	3	2	2
T	2	1	3	3	1	3	2	3	3	3	2	1
T	3	1	3	3	1	3	2	3	3	3	2	1
T	3	1	3	2	2	3	2	1	3	3	2	1
T	2	1	3	2	3	3	3	1	3	3	2	1
T	3	1	3	2	1	3	2	2	3	3	2	1
T	2	1	3	2	1	3	3	3	3	3	2	1
T	3	1	3	2	1	3	3	3	3	3	1	2
T	2	1	3	2	2	3	3	1	3	3	1	2
T	2	1	3	2	1	3	3	2	3	3	1	2
T	3	1	3	2	3	3	3	2	3	3	2	2
T	3	1	3	2	3	3	3	2	3	3	2	2
T	3	1	3	3	1	3	3	3	3	3	2	2
T	3	1	3	2	1	3	2	1	3	3	2	1
T	3	1	3	3	3	3	2	1	3	3	2	1
T	2	1	3	2	1	3	3	2	3	3	2	1
T	3	1	3	3	1	3	2	2	3	3	2	1
T	3	1	3	3	1	3	3	1	3	3	2	1
T	2	1	3	3	2	3	3	1	3	3	2	2
T	3	1	3	3	1	3	2	1	3	3	2	2
T	3	1	3	3	1	3	2	1	3	3	2	2
T	2	1	3	2	1	3	3	2	3	3	2	1
D	1	3	1	3	1	2	2	2	2	1	2	2
D	1	3	1	3	1	3	3	2	2	2	2	1
D	1	3	1	2	1	3	3	2	2	1	2	1
D	1	3	1	1	1	2	3	2	2	2	2	1
D	1	3	1	2	1	3	3	2	2	2	2	1
D	2	3	1	2	1	3	3	2	2	2	2	1
D	2	3	1	2	1	3	3	2	2	2	2	1
D	1	3	1	2	1	2	3	1	2	1	2	1
D	1	3	1	2	1	2	2	2	2	1	2	1
D	2	3	1	3	1	3	3	2	2	1	2	2
D	2	3	1	2	1	2	3	2	2	1	2	1
D	1	3	1	2	1	3	3	1	2	2	2	2
D	1	3	1	3	1	2	3	2	2	1	2	1
D	1	3	1	2	1	2	3	2	2	1	2	1
D	1	3	1	2	1	3	2	1	2	1	2	1
D	1	3	1	1	1	3	2	2	2	1	2	2
D	2	3	1	1	1	3	2	2	2	1	2	1
D	1	3	1	3	1	2	2	2	2	1	2	2
D	2	3	1	2	1	3	3	2	2	1	2	2
D	1	3	1	3	1	2	3	2	2	1	2	2
D	1	3	1	2	1	2	3	2	2	2	2	1
D	1	3	1	2	1	3	3	2	2	1	2	2
D	1	3	1	3	1	2	3	1	2	1	2	1
D	1	3	1	3	1	3	3	1	2	2	2	1
L	3	2	1	3	1	3	2	2	2	2	2	2
L	3	3	1	1	1	3	2	2	2	1	2	2
L	3	2	1	2	1	2	2	2	2	1	2	3
L	3	3	1	2	1	3	2	2	2	1	2	2
L	3	2	2	3	1	3	2	1	2	2	2	3
L	3	1	1	1	1	3	2	2	2	2	2	2
L	3	1	1	2	1	3	2	2	2	2	2	3
L	3	1	1	1	1	3	2	2	2	1	2	3
L	3	2	1	2	1	3	2	2	2	1	2	3
L	3	2	1	3	1	3	2	2	2	2	2	2
L	3	2	1	1	1	3	2	2	2	2	2	2
L	3	3	1	1	1	3	2	2	2	2	2	3
L	3	2	1	2	1	3	2	2	2	1	2	2
L	3	3	1	2	1	2	2	2	2	1	2	3
L	3	3	2	1	1	3	2	2	2	2	2	3
L	3	1	1	1	1	2	2	2	2	1	2	3
L	3	3	1	2	1	3	2	2	2	1	2	3
L	3	3	1	2	1	2	2	2	2	1	2	2
L	3	1	1	2	1	3	2	1	2	2	2	3
L	3	3	1	1	1	3	2	2	2	1	2	3
L	3	3	1	2	1	3	2	2	2	2	2	3
L	3	3	2	2	1	2	2	2	2	2	2	3
L	3	3	1	1	1	2	2	1	2	2	2	2
L	3	2	2	2	1	2	2	2	2	1	2	3
SJ	1	1	2	1	1	3	3	2	3	3	2	1
SJ	1	2	2	3	1	3	2	3	3	3	2	2
SJ	2	2	2	3	1	3	3	3	1	1	2	2
SJ	2	3	2	2	1	3	2	3	1	1	2	1
SJ	1	1	2	1	1	3	3	1	2	1	2	1
SJ	1	1	2	1	1	3	2	1	2	2	2	1
SJ	1	2	2	2	1	3	3	1	3	2	2	1
SJ	1	2	2	2	1	3	3	2	3	2	2	1
SJ	1	2	2	3	1	3	3	2	3	2	2	1
SJ	2	2	2	3	1	3	2	3	2	2	2	1
SJ	1	1	2	3	1	3	3	1	3	2	2	1
SJ	2	1	2	3	1	3	3	1	3	2	2	1
SJ	3	1	2	2	1	3	3	2	2	1	2	2
SJ	2	1	2	3	1	3	3	1	2	1	2	2
SJ	1	1	2	1	1	3	3	2	2	1	2	2
SJ	2	2	2	2	1	3	3	3	2	3	2	2
SJ	2	2	2	3	1	3	3	1	2	1	2	1
SJ	2	2	2	2	1	3	3	2	2	2	2	2
SJ	1	2	2	3	1	3	3	2	2	2	2	2
SJ	1	1	2	1	1	3	3	3	2	2	2	2
SJ	2	1	2	3	1	3	3	1	2	2	2	1
SJ	1	1	2	3	1	3	3	1	2	2	2	2
SJ	1	1	2	2	1	3	3	1	2	1	2	2
SJ	3	1	2	3	1	3	3	1	2	1	2	1
SS	3	2	2	1	1	3	2	1	2	2	2	1
SS	3	2	2	1	1	3	3	1	2	2	2	1
SS	3	2	2	2	1	3	3	1	2	2	2	1
SS	2	3	1	1	1	3	2	2	2	2	2	1
SS	3	3	1	2	1	3	2	1	3	3	2	1
SS	2	2	2	2	1	3	2	2	1	1	2	1
SS	3	2	1	1	1	3	2	2	1	1	2	1
SS	3	3	1	1	1	3	2	1	3	3	2	1
SS	3	3	1	1	1	3	2	1	3	3	2	1
SS	3	2	1	1	1	2	2	1	2	2	2	1
SS	3	3	1	2	1	3	2	1	3	3	2	1
SS	3	3	1	2	1	3	2	1	1	1	2	1
SS	3	3	1	1	1	3	2	2	2	2	2	2
SS	3	2	1	2	1	3	2	2	2	2	2	2
SS	3	3	1	2	1	2	2	1	2	2	2	1
SS	3	2	2	2	1	3	2	2	1	1	2	1
SS	3	2	2	1	1	3	2	1	3	3	2	1
SS	3	3	1	2	1	3	2	1	3	3	2	1
SS	3	2	2	1	1	3	2	2	2	2	2	1
SS	3	3	1	1	1	3	2	1	2	2	2	1
SS	3	3	1	1	1	3	2	2	2	2	2	1
SS	3	3	1	2	1	3	2	1	2	2	2	2
SS	3	3	1	1	1	2	2	2	1	2	2	2
SS	3	3	2	1	1	3	2	2	1	1	2	1
E	3	1	2	3	1	3	3	2	3	3	2	1
E	3	1	2	3	1	3	2	2	3	3	2	2
E	3	1	2	3	1	3	2	2	3	3	2	2
E	3	1	2	3	1	3	3	2	3	3	2	1
E	3	1	2	3	1	3	3	2	3	3	2	1
E	3	1	2	2	1	3	2	1	3	3	2	1
E	2	1	2	3	1	3	2	1	3	3	2	1
E	3	1	2	3	1	3	3	1	3	3	2	1
E	3	1	2	3	1	3	3	1	3	3	2	1
E	3	1	2	3	1	3	2	1	3	3	2	1
E	2	1	2	3	1	3	2	1	3	3	2	1
E	3	1	2	3	1	3	3	3	3	3	2	1
E	2	1	2	3	1	3	2	2	3	3	2	2
E	2	1	2	3	1	3	3	3	3	3	2	2
E	3	1	2	2	1	3	3	2	3	3	2	2
E	3	1	2	3	1	3	2	2	3	3	2	2
E	2	1	2	3	1	3	2	2	3	3	2	1
E	1	1	2	3	1	3	2	2	3	3	2	2
E	3	1	2	3	1	3	3	2	3	3	2	2
E	2	1	2	3	1	3	3	1	3	3	2	2
E	1	1	2	3	1	3	2	2	3	3	2	1
E	2	1	2	3	1	3	2	3	3	3	2	1
E	3	1	2	3	1	3	2	1	3	3	2	2
E	3	1	2	3	1	3	2	2	3	3	2	1
M	3	1	2	3	2	3	3	2	3	3	2	3
M	3	1	2	3	1	3	3	1	3	3	2	3
M	3	1	2	2	2	3	3	2	3	3	2	3
M	3	1	2	2	2	3	2	1	3	3	2	3
M	3	1	2	3	1	3	2	1	3	3	2	3
M	3	1	2	3	1	3	2	1	3	3	2	3
M	3	1	2	2	1	3	3	2	3	3	2	3
M	3	1	2	2	2	3	3	2	3	3	2	3
M	3	1	2	3	3	3	3	1	3	3	2	3
M	3	1	2	3	3	3	3	1	3	3	2	3
M	3	1	2	3	1	3	3	2	3	3	2	3
M	3	1	2	2	1	3	3	2	3	3	2	3
M	3	1	2	3	3	3	2	1	3	3	2	3
M	3	1	2	3	2	3	3	2	3	3	2	3
M	3	1	2	3	1	3	2	1	3	3	2	3
M	3	1	2	3	2	3	3	1	3	3	2	3
M	3	1	2	3	2	3	3	1	3	3	2	3
M	3	1	2	3	3	3	3	2	3	3	2	3
M	3	1	2	3	1	3	3	1	3	3	2	3
M	3	1	2	2	2	3	3	1	3	3	2	3
M	3	1	2	3	1	3	3	2	3	3	2	3
M	3	1	2	3	1	3	3	1	3	3	2	3
M	3	1	2	3	1	3	3	2	3	3	2	3
M	3	1	2	3	1	3	3	2	3	3	2	3
FJ	2	1	2	1	1	2	2	2	3	3	2	2
FJ	2	1	2	2	1	2	2	2	3	2	2	2
FJ	2	1	2	3	1	2	3	2	3	2	2	2
FJ	2	1	2	1	1	2	3	2	3	2	2	2
FJ	1	1	2	2	1	2	3	2	3	3	2	2
FJ	2	1	2	3	1	2	2	2	3	2	2	2
FJ	2	1	2	2	1	2	2	2	3	3	2	2
FJ	2	1	2	1	1	2	3	2	3	1	2	2
FJ	2	1	2	2	1	2	2	2	3	3	2	2
FJ	3	1	2	2	1	2	2	2	3	3	2	1
FJ	2	1	2	2	1	2	2	2	3	3	2	1
FJ	2	1	2	1	1	2	3	2	3	2	2	2
FJ	2	1	2	2	1	2	3	2	3	2	2	2
FJ	2	1	2	3	1	2	2	2	3	2	2	2
FJ	2	1	2	2	1	2	3	2	3	1	2	2
FJ	2	1	2	3	1	2	3	2	3	1	2	1
FJ	1	1	2	3	1	2	2	2	3	2	2	1
FJ	2	1	2	2	1	2	2	2	3	2	2	2
FJ	2	1	2	1	1	2	3	2	3	2	2	2
FJ	2	1	2	2	1	2	3	2	3	2	2	1
FJ	2	1	2	2	1	2	3	2	3	2	2	1
FJ	1	1	2	3	1	2	3	2	3	1	2	2
FJ	2	1	2	2	1	2	3	2	3	1	2	2
FJ	2	1	2	2	1	2	3	2	3	1	2	2
