# Supplementary material for: Retrotransposon Insertion Polymorphisms (RIPs) in Pig Reproductive Candidate Genes
Source: Genes (Basel). 2022 Jul 28;13(8):1359. doi: 10.3390/genes13081359 (PMC9407582; doi:10.3390/genes13081359)
Supplement: Supplementary file 1 [file genes-13-01359-s001.zip › supplemental files/Table S5. Polymorphism delection results of the 12 SINE insertion in different breeds.xls]

## Sheet: Sheet1
RIPs	Breed	account	genotype frequency(%)																					Allele frequency (%)
			CC			CT			TT			N	C		T									+	-
			Gene frequency	The actual frequency	Expected frequency	Gene frequency	The actual frequency	Expected frequency	Gene frequency	The actual frequency	Expected frequency		The actual frequency	Gene frequency	The actual frequency	Gene frequency	n	X2	P	Homozygous	Heterozygosis	Number of effective alleles	PIC
A1CF-4	Bama	24	0	0	0	0	0	0	100	24	24	24	0	0	48	1	48	#DIV/0!	#DIV/0!	1	0	1	0	0	100
	Tibetan	24	0	0	0.09375	37.5	9	2.8125	62.5	15	21.0938	24	9	0.0625	135	0.9375	144	15.4667	8.39732e-05	0.882812	0.117188	1.13274	0.110321	18.75	81.25
	Duroc	24	75	18	24	25	6	0	0	0	0	24	42	1	0	0	42	#DIV/0!	#DIV/0!	1	0	1	0	87.5	12.5
	Large White	24	0	0	#DIV/0!	0	0	#DIV/0!	100	24	#DIV/0!	24	0	#DIV/0!	0	#DIV/0!	0	#DIV/0!	#DIV/0!	#DIV/0!	#DIV/0!	#DIV/0!	#DIV/0!	0	100
	SuJiang	24	54.1667	13	10.4664	37.5	9	10.7654	8.33333	2	2.76824	24	35	0.660377	18	0.339623	53	1.11604	0.290773	0.551442	0.448558	1.81343	0.347956	72.9167	27.0833
	SuShan	24	0	0	0.0453686	8.33333	2	1.99622	91.6667	22	21.9584	24	2	0.0434783	44	0.956522	46	0.0454545	0.83117	0.916824	0.0831758	1.09072	0.0797167	4.16667	95.8333
	Erhualian	24	8.33333	2	0.215815	29.1667	7	4.1201	62.5	15	19.6641	24	11	0.0948276	105	0.905172	116	17.8695	2.36577e-05	0.828329	0.171671	1.20725	0.156935	22.9167	77.0833
	Meishan	24	0	0	#DIV/0!	0	0	#DIV/0!	100	24	#DIV/0!	24	0	#DIV/0!	0	#DIV/0!	0	#DIV/0!	#DIV/0!	#DIV/0!	#DIV/0!	#DIV/0!	#DIV/0!	0	100
	FengJing	24	12.5	3	7.6673	83.3333	20	11.7958	4.16667	1	4.53686	24	26	0.565217	20	0.434783	46	11.3045	0.000773199	0.508507	0.491493	1.96654	0.370711	54.1667	45.8333
CWH43-9	Bama	24	100	24	24	0	0	0	0	0	0	24	48	1	0	0	48	#DIV/0!	#DIV/0!	1	0	1	0	100	0
	Tibetan	24	100	24	24	0	0	0	0	0	0	24	48	1	0	0	48	#DIV/0!	#DIV/0!	1	0	1	0	100	0
	Duroc	24	0	0	#DIV/0!	0	0	#DIV/0!	100	24	#DIV/0!	24	0	#DIV/0!	0	#DIV/0!	0	#DIV/0!	#DIV/0!	#DIV/0!	#DIV/0!	#DIV/0!	#DIV/0!	0	100
	Large White	24	20.8333	5	0.692061	33.3333	8	6.76682	45.8333	11	16.5411	24	18	0.169811	88	0.830189	106	28.897	7.63315e-08	0.718049	0.281951	1.39266	0.242203	37.5	62.5
	Large White	260	16.9231	44	48.2462	52.3077	136	127.508	30.7692	80	84.2462	260	224	0.430769	296	0.569231	520	1.15333	0.282854	0.509586	0.490414	1.96238	0.370161	43.08	56.92
	SuJiang	24	54.1667	13	14.6994	41.6667	10	8.16635	4.16667	1	1.13422	24	36	0.782609	10	0.217391	46	0.624079	0.429535	0.659735	0.340265	1.51576	0.282375	75	25
	SuShan	24	0	0	0.106667	41.6667	10	2.98667	58.3333	14	20.9067	24	10	0.0666667	140	0.933333	150	18.8571	1.40883e-05	0.875556	0.124444	1.14213	0.116701	20.8333	79.1667
	Erhualian	24	100	24	24	0	0	0	0	0	0	24	48	1	0	0	48	#DIV/0!	#DIV/0!	1	0	1	0	100	0
	Meishan	24	100	24	24	0	0	0	0	0	0	24	48	1	0	0	48	#DIV/0!	#DIV/0!	1	0	1	0	100	0
	FengJing	24	100	24	24	0	0	0	0	0	0	24	48	1	0	0	48	#DIV/0!	#DIV/0!	1	0	1	0	100	0
CWH43-11	Bama	24	0	0	24	100	24	0	0	0	0	24	24	1	0	0	24	#DIV/0!	#DIV/0!	1	0	1	0	50	50
	Tibetan	24	0	0	#DIV/0!	0	0	#DIV/0!	100	24	#DIV/0!	24	0	#DIV/0!	0	#DIV/0!	0	#DIV/0!	#DIV/0!	#DIV/0!	#DIV/0!	#DIV/0!	#DIV/0!	0	100
	Duroc	24	100	24	24	0	0	0	0	0	0	24	48	1	0	0	48	#DIV/0!	#DIV/0!	1	0	1	0	100	0
	Large White	24	83.3333	20	24	16.6667	4	0	0	0	0	24	44	1	0	0	44	#DIV/0!	#DIV/0!	1	0	1	0	91.6667	8.33333
	SuJiang	24	0	0	24	100	24	0	0	0	0	24	24	1	0	0	24	#DIV/0!	#DIV/0!	1	0	1	0	50	50
	SuShan	24	66.6667	16	24	33.3333	8	0	0	0	0	24	40	1	0	0	40	#DIV/0!	#DIV/0!	1	0	1	0	83.3333	16.6667
	Erhualian	24	0	0	24	100	24	0	0	0	0	24	24	1	0	0	24	#DIV/0!	#DIV/0!	1	0	1	0	50	50
	Meishan	24	0	0	24	100	24	0	0	0	0	24	24	1	0	0	24	#DIV/0!	#DIV/0!	1	0	1	0	50	50
	FengJing	24	0	0	24	100	24	0	0	0	0	24	24	1	0	0	24	#DIV/0!	#DIV/0!	1	0	1	0	50	50
IDO2-9	Bama	24	0	0	#DIV/0!	0	0	#DIV/0!	100	24	#DIV/0!	24	0	#DIV/0!	0	#DIV/0!	0	#DIV/0!	#DIV/0!	#DIV/0!	#DIV/0!	#DIV/0!	#DIV/0!	0	100
	Tibetan	24	0	0	0.166667	54.1667	13	3.66667	45.8333	11	20.1667	24	13	0.0833333	143	0.916667	156	28.0909	1.15748e-07	0.847222	0.152778	1.18033	0.141107	27.0833	72.9167
	Duroc	24	12.5	3	0.572675	54.1667	13	6.26928	33.3333	8	17.158	24	19	0.154472	104	0.845528	123	22.4026	2.21077e-06	0.73878	0.26122	1.35358	0.227102	39.5833	60.4167
	Large White	24	37.5	9	4.95868	50	12	11.9008	12.5	3	7.1405	24	30	0.454545	36	0.545455	66	5.69542	0.0170093	0.504132	0.495868	1.98361	0.372925	62.5	37.5
	Large White	260	28.8462	75	85.3885	56.9231	148	127.223	14.2308	37	47.3885	260	298	0.573077	222	0.426923	520	6.93432	0.00845571	0.51068	0.48932	1.95817	0.369603	57.31	42.69
	SuJiang	24	20.8333	5	0.679933	29.1667	7	6.71934	50	12	16.6007	24	17	0.168317	84	0.831683	101	28.735	8.29897e-08	0.720027	0.279973	1.38884	0.24078	35.4167	64.5833
	SuShan	24	58.3333	14	24	41.6667	10	0	0	0	0	24	38	1	0	0	38	#DIV/0!	#DIV/0!	1	0	1	0	79.1667	20.8333
	Erhualian	24	0	0	0.0453686	8.33333	2	1.99622	91.6667	22	21.9584	24	2	0.0434783	44	0.956522	46	0.0454545	0.83117	0.916824	0.0831758	1.09072	0.0797167	4.16667	95.8333
	Meishan	24	0	0	0.066482	25	6	2.39335	75	18	21.5402	24	6	0.0526316	108	0.947368	114	6.08333	0.0136463	0.900277	0.099723	1.11077	0.0947507	12.5	87.5
	FengJing	24	20.8333	5	1.24458	54.1667	13	8.44153	25	6	14.3139	24	23	0.227723	78	0.772277	101	18.6222	1.59358e-05	0.64827	0.35173	1.54257	0.289873	47.9167	52.0833
IDO2-14	Bama	24	100	24	24	0	0	0	0	0	0	24	48	1	0	0	48	#DIV/0!	#DIV/0!	1	0	1	0	100	0
	Tibetan	24	66.6667	16	11.76	12.5	3	10.08	20.8333	5	2.16	24	35	0.7	15	0.3	50	10.2356	0.00137753	0.58	0.42	1.72414	0.3318	72.9167	27.0833
	Duroc	24	100	24	24	0	0	0	0	0	0	24	48	1	0	0	48	#DIV/0!	#DIV/0!	1	0	1	0	100	0
	Large White	24	100	24	24	0	0	0	0	0	0	24	48	1	0	0	48	#DIV/0!	#DIV/0!	1	0	1	0	100	0
	SuJiang	24	100	24	24	0	0	0	0	0	0	24	48	1	0	0	48	#DIV/0!	#DIV/0!	1	0	1	0	100	0
	SuShan	24	100	24	24	0	0	0	0	0	0	24	48	1	0	0	48	#DIV/0!	#DIV/0!	1	0	1	0	100	0
	Erhualian	24	100	24	24	0	0	0	0	0	0	24	48	1	0	0	48	#DIV/0!	#DIV/0!	1	0	1	0	100	0
	Meishan	24	50	12	6	33.3333	8	12	16.6667	4	6	24	32	0.5	32	0.5	64	8	0.00467773	0.5	0.5	2	0.375	66.6667	33.3333
	FengJing	24	100	24	24	0	0	0	0	0	0	24	48	1	0	0	48	#DIV/0!	#DIV/0!	1	0	1	0	100	0
OPN-1	Bama	24	0	0	#DIV/0!	0	0	#DIV/0!	100	24	#DIV/0!	24	0	#DIV/0!	0	#DIV/0!	0	#DIV/0!	#DIV/0!	#DIV/0!	#DIV/0!	#DIV/0!	#DIV/0!	0	100
	Tibetan	24	0	0	#DIV/0!	0	0	#DIV/0!	100	24	#DIV/0!	24	0	#DIV/0!	0	#DIV/0!	0	#DIV/0!	#DIV/0!	#DIV/0!	#DIV/0!	#DIV/0!	#DIV/0!	0	100
	Duroc	24	100	24	24	0	0	0	0	0	0	24	48	1	0	0	48	#DIV/0!	#DIV/0!	1	0	1	0	100	0
	Large White	24	0	0	0.0740741	29.1667	7	2.51852	70.8333	17	21.4074	24	7	0.0555556	119	0.944444	126	8.95588	0.00276578	0.895062	0.104938	1.11724	0.0994323	14.5833	85.4167
	Large White	260	5.76923	15	19.7851	43.8462	114	103.322	50.3846	131	134.893	258	144	0.276923	376	0.723077	520	2.37314	0.123439	0.599527	0.400473	1.66798	0.320284	27.7	72.31
	SuJiang	24	0	0	#DIV/0!	0	0	#DIV/0!	100		#DIV/0!	24	0	#DIV/0!	0	#DIV/0!	0	#DIV/0!	#DIV/0!	#DIV/0!	#DIV/0!	#DIV/0!	#DIV/0!	0	100
	SuShan	24	0	0	0.0495868	12.5	3	2.08264	87.5	21	21.8678	24	3	0.0454545	63	0.954545	66	0.488095	0.484778	0.913223	0.0867769	1.09502	0.0830117	6.25	93.75
	Erhualian	24	100	24	24	0	0	0	0	0	0	24	48	1	0	0	48	#DIV/0!	#DIV/0!	1	0	1	0	100	0
	Meishan	24	0	0	#DIV/0!	0	0	#DIV/0!	100	24	#DIV/0!	24	0	#DIV/0!	0	#DIV/0!	0	#DIV/0!	#DIV/0!	#DIV/0!	#DIV/0!	#DIV/0!	#DIV/0!	0	100
	FengJing	24	0	0	24	100	24	0	0	0	0	24	24	1	0	0	24	#DIV/0!	#DIV/0!	1	0	1	0	50	50
OPN-2	Bama	24	0	0	#DIV/0!	0	0	#DIV/0!	100	24	#DIV/0!	24	0	#DIV/0!	0	#DIV/0!	0	#DIV/0!	#DIV/0!	#DIV/0!	#DIV/0!	#DIV/0!	#DIV/0!	0	100
	Tibetan	24	0	0	0.09375	37.5	9	2.8125	62.5	15	21.0938	24	9	0.0625	135	0.9375	144	15.4667	8.39732e-05	0.882812	0.117188	1.13274	0.110321	18.75	81.25
	Duroc	24	0	0	0.066482	25	6	2.39335	75	18	21.5402	24	6	0.0526316	108	0.947368	114	6.08333	0.0136463	0.900277	0.099723	1.11077	0.0947507	12.5	87.5
	Large White	24	0	0	24	100	24	0	0	0	0	24	24	1	0	0	24	#DIV/0!	#DIV/0!	1	0	1	0	50	50
	SuJiang	24	0	0	0.0544218	16.6667	4	2.17687	83.3333	20	21.7687	24	4	0.047619	80	0.952381	84	1.725	0.189051	0.909297	0.0907029	1.09975	0.0865894	8.33333	91.6667
	SuShan	24	0	0	2.66667	91.6667	22	10.6667	8.33333	2	10.6667	24	22	0.333333	44	0.666667	66	21.75	3.1059e-06	0.555556	0.444444	1.8	0.345679	45.8333	54.1667
	Erhualian	24	0	0	0.198347	58.3333	14	3.96694	41.6667	10	19.8347	24	14	0.0909091	140	0.909091	154	30.45	3.42583e-08	0.834711	0.165289	1.19802	0.151629	29.1667	70.8333
	Meishan	24	0	0	0.06	20.8333	5	2.28	79.1667	19	21.66	24	5	0.05	95	0.95	100	3.63158	0.056693	0.905	0.095	1.10497	0.0904875	10.4167	89.5833
	FengJing	24	0	0	0.106667	41.6667	10	2.98667	58.3333	14	20.9067	24	10	0.0666667	140	0.933333	150	18.8571	1.40883e-05	0.875556	0.124444	1.14213	0.116701	20.8333	79.1667
PRLR-2	Bama	24	0	0	#DIV/0!	0	0	#DIV/0!	100	24	#DIV/0!	24	0	#DIV/0!	0	#DIV/0!	0	#DIV/0!	#DIV/0!	#DIV/0!	#DIV/0!	#DIV/0!	#DIV/0!	0	100
	Tibetan	24	41.6667	10	3.02909	29.1667	7	10.9945	29.1667	7	9.97645	24	27	0.355263	49	0.644737	76	18.3816	1.80794e-05	0.541898	0.458102	1.84537	0.353174	56.25	43.75
	Duroc	24	20.8333	5	24	79.1667	19	0	0	0	0	24	29	1	0	0	29	#DIV/0!	#DIV/0!	1	0	1	0	60.4167	39.5833
	Large White	24	12.5	3	24	87.5	21	0	0	0	0	24	27	1	0	0	27	#DIV/0!	#DIV/0!	1	0	1	0	56.25	43.75
	SuJiang	24	45.8333	11	4.00397	29.1667	7	11.5977	25	6	8.39833	24	29	0.408451	42	0.591549	71	14.7316	0.000123954	0.516763	0.483237	1.93512	0.366478	60.4167	39.5833
	SuShan	24	58.3333	14	24	41.6667	10	0	0	0	0	24	38	1	0	0	38	#DIV/0!	#DIV/0!	1	0	1	0	79.1667	20.8333
	Erhualian	24	33.3333	8	4.36505	54.1667	13	11.7405	12.5	3	7.89446	24	29	0.426471	39	0.573529	68	6.19659	0.0127997	0.510813	0.489187	1.95766	0.369535	60.4167	39.5833
	Meishan	24	54.1667	13	24	45.8333	11	0	0	0	0	24	37	1	0	0	37	#DIV/0!	#DIV/0!	1	0	1	0	77.0833	22.9167
	FengJing	24	0	0	24	100	24	0	0	0	0	24	24	1	0	0	24	#DIV/0!	#DIV/0!	1	0	1	0	50	50
PRLR-3	Bama	24	0	0	#DIV/0!	0	0	#DIV/0!	100	24	#DIV/0!	24	0	#DIV/0!	0	#DIV/0!	0	#DIV/0!	#DIV/0!	#DIV/0!	#DIV/0!	#DIV/0!	#DIV/0!	0	100
	Tibetan	24	0	0	#DIV/0!	0	0	#DIV/0!	100	24	#DIV/0!	24	0	#DIV/0!	0	#DIV/0!	0	#DIV/0!	#DIV/0!	#DIV/0!	#DIV/0!	#DIV/0!	#DIV/0!	0	100
	Duroc	24	0	0	24	100	24	0	0	0	0	24	24	1	0	0	24	#DIV/0!	#DIV/0!	1	0	1	0	50	50
	Large White	24	0	0	24	100	24	0	0	0	0	24	24	1	0	0	24	#DIV/0!	#DIV/0!	1	0	1	0	50	50
	SuJiang	24	8.33333	2	3.375	83.3333	20	11.25	8.33333	2	9.375	24	24	0.375	40	0.625	64	13.1674	0.000284861	0.53125	0.46875	1.88235	0.358887	50	50
	SuShan	24	25	6	1.5	50	12	9	25	6	13.5	24	24	0.25	72	0.75	96	18.6667	1.5568e-05	0.625	0.375	1.6	0.304688	50	50
	Erhualian	24	0	0	#DIV/0!	0	0	#DIV/0!	100	24	#DIV/0!	24	0	#DIV/0!	0	#DIV/0!	0	#DIV/0!	#DIV/0!	#DIV/0!	#DIV/0!	#DIV/0!	#DIV/0!	0	100
	Meishan	24	0	0	#DIV/0!	0	0	#DIV/0!	100	24	#DIV/0!	24	0	#DIV/0!	0	#DIV/0!	0	#DIV/0!	#DIV/0!	#DIV/0!	#DIV/0!	#DIV/0!	#DIV/0!	0	100
	FengJing	24	0	0	#DIV/0!	0	0	#DIV/0!	100	24	#DIV/0!	24	0	#DIV/0!	0	#DIV/0!	0	#DIV/0!	#DIV/0!	#DIV/0!	#DIV/0!	#DIV/0!	#DIV/0!	0	100
PRLR-6	Bama	24	100	24	24	0	0	0	0	0	0	24	48	1	0	0	48	#DIV/0!	#DIV/0!	1	0	1	0	100	0
	Tibetan	24	0	0	#DIV/0!	0	0	#DIV/0!	100	24	#DIV/0!	24	0	#DIV/0!	0	#DIV/0!	0	#DIV/0!	#DIV/0!	#DIV/0!	#DIV/0!	#DIV/0!	#DIV/0!	0	100
	Duroc	24	66.6667	16	24	33.3333	8	0	0	0	0	24	40	1	0	0	40	#DIV/0!	#DIV/0!	1	0	1	0	83.3333	16.6667
	Large White	24	50	12	24	50	12	0	0	0	0	24	36	1	0	0	36	#DIV/0!	#DIV/0!	1	0	1	0	75	25
	Large White	258	59.6899	154	158.939	37.5969	97	87.1221	2.71318	7	11.939	258	405	0.784884	111	0.215116	516	3.3166	0.0685836	0.662317	0.337683	1.50985	0.280668	78.49	21.51
	SuJiang	24	37.5	9	4.95868	50	12	11.9008	12.5	3	7.1405	24	30	0.454545	36	0.545455	66	5.69542	0.0170093	0.504132	0.495868	1.98361	0.372925	62.5	37.5
	SuShan	24	20.8333	5	1.24458	54.1667	13	8.44153	25	6	14.3139	24	23	0.227723	78	0.772277	101	18.6222	1.59358e-05	0.64827	0.35173	1.54257	0.289873	47.9167	52.0833
	Erhualian	24	0	0	#DIV/0!	0	0	#DIV/0!	100	24	#DIV/0!	24	0	#DIV/0!	0	#DIV/0!	0	#DIV/0!	#DIV/0!	#DIV/0!	#DIV/0!	#DIV/0!	#DIV/0!	0	100
	Meishan	24	0	0	#DIV/0!	0	0	#DIV/0!	100	24	#DIV/0!	24	0	#DIV/0!	0	#DIV/0!	0	#DIV/0!	#DIV/0!	#DIV/0!	#DIV/0!	#DIV/0!	#DIV/0!	0	100
	FengJing	24	25	6	1.5	50	12	9	25	6	13.5	24	24	0.25	72	0.75	96	18.6667	1.5568e-05	0.625	0.375	1.6	0.304688	50	50
Rab11FIP4	Bama	24	0	0	24	100	24	0	0	0	0	24	24	1	0	0	24	#DIV/0!	#DIV/0!	1	0	1	0	50	50
	Tibetan	24	12.5	3	24	0	0	0	87.5	21	0	24	6	1	0	0	6	#DIV/0!	#DIV/0!	1	0	1	0	12.5	87.5
	Duroc	24	0	0	24	100	24	0	0	0	0	24	24	1	0	0	24	#DIV/0!	#DIV/0!	1	0	1	0	50	50
	Large White	24	0	0	24	100	24	0	0	0	0	24	24	1	0	0	24	#DIV/0!	#DIV/0!	1	0	1	0	50	50
	SuJiang	24	0	0	24	100	24	0	0	0	0	24	24	1	0	0	24	#DIV/0!	#DIV/0!	1	0	1	0	50	50
	SuShan	24	0	0	24	100	24	0	0	0	0	24	24	1	0	0	24	#DIV/0!	#DIV/0!	1	0	1	0	50	50
	Erhualian	24	0	0	24	100	24	0	0	0	0	24	24	1	0	0	24	#DIV/0!	#DIV/0!	1	0	1	0	50	50
	Meishan	24	0	0	24	100	24	0	0	0	0	24	24	1	0	0	24	#DIV/0!	#DIV/0!	1	0	1	0	50	50
	FengJing	24	0	0	24	100	24	0	0	0	0	24	24	1	0	0	24	#DIV/0!	#DIV/0!	1	0	1	0	50	50
VMP1-12	Bama	24	0	0	#DIV/0!	0	0	#DIV/0!	100	24	#DIV/0!	24	0	#DIV/0!	0	#DIV/0!	0	#DIV/0!	#DIV/0!	#DIV/0!	#DIV/0!	#DIV/0!	#DIV/0!	0	100
	Tibetan	24	54.1667	13	24	45.8333	11	0	0	0	0	24	37	1	0	0	37	#DIV/0!	#DIV/0!	1	0	1	0	77.0833	22.9167
	Duroc	24	66.6667	16	24	33.3333	8	0	0	0	0	24	40	1	0	0	40	#DIV/0!	#DIV/0!	1	0	1	0	83.3333	16.6667
	Large White	24	0	0	0.09375	37.5	9	2.8125	62.5	15	21.0938	24	9	0.0625	135	0.9375	144	15.4667	8.39732e-05	0.882812	0.117188	1.13274	0.110321	18.75	81.25
	Large White	247	12.5506	31	11.4613	27.1255	67	86.2549	60.3239	149	162.284	260	97	0.209957	365	0.790043	462	38.6945	4.95594e-10	0.66825	0.33175	1.49645	0.276721	26.12	73.89
	SuJiang	24	54.1667	13	24	45.8333	11	0	0	0	0	24	37	1	0	0	37	#DIV/0!	#DIV/0!	1	0	1	0	77.0833	22.9167
	SuShan	24	83.3333	20	24	16.6667	4	0	0	0	0	24	44	1	0	0	44	#DIV/0!	#DIV/0!	1	0	1	0	91.6667	8.33333
	Erhualian	24	58.3333	14	24	41.6667	10	0	0	0	0	24	38	1	0	0	38	#DIV/0!	#DIV/0!	1	0	1	0	79.1667	20.8333
	Meishan	24	0	0	#DIV/0!	0	0	#DIV/0!	100	24	#DIV/0!	24	0	#DIV/0!	0	#DIV/0!	0	#DIV/0!	#DIV/0!	#DIV/0!	#DIV/0!	#DIV/0!	#DIV/0!	0	100
	FengJing	24	25	6	24	75	18	0	0	0	0	24	30	1	0	0	30	#DIV/0!	#DIV/0!	1	0	1	0	62.5	37.5
