# Supplementary material for: Retrotransposon Insertion Polymorphisms (RIPs) in Pig Reproductive Candidate Genes
Source: Genes (Basel). 2022 Jul 28;13(8):1359. doi: 10.3390/genes13081359 (PMC9407582; doi:10.3390/genes13081359)
Supplement: Supplementary file 1 [file genes-13-01359-s001.zip › supplemental files/Table S6. The P-value result of statistical analysis for the RIPs with the reproductive characteristics of Large White pig.xls]

## Sheet: Sheet1
Indices/mean±SD	CWH43-9		P-value	IDO2-9		P-value	PRLR-6		P-value	VMP1-12		P-value	OPN-1		P-value
TNB/9.90±2.94	SINEA+/+	SINE+/-	0.007	SINEA+/+	SINE+/-	0.327	SINEA+/+	SINE+/-	0.765	SINEA+/+	SINE+/-	0.548	SINEA+/+	SINE+/-	0.887
		SINE-/-	0.008		SINE-/-	0.076		SINE-/-	0.541		SINE-/-	0.669		SINE-/-	0.902
	SINE+/-	SINEA+/+	0.007	SINE+/-	SINEA+/+	0.327	SINE+/-	SINEA+/+	0.756	SINE+/-	SINEA+/+	0.548	SINE+/-	SINEA+/+	0.88
		SINE-/-	0.462		SINE-/-	0.234		SINE-/-	0.625		SINE-/-	0.151		SINE-/-	0.945
	SINE-/-	SINEA+/+	0.008	SINE-/-	SINEA+/+	0.076	SINE-/-	SINEA+/+	0.541	SINE-/-	SINEA+/+	0.669	SINE-/-	SINEA+/+	0.902
		SINE+/-	0.462		SINE+/-	0.234		SINE+/-	0.625		SINE+/-	0.151		SINE+/-	0.945
NBA/9.48±2.85	SINEA+/+	SINE+/-	0.002	SINEA+/+	SINE+/-	0.297	SINEA+/+	SINE+/-	0.768	SINEA+/+	SINE+/-	0.627	SINEA+/+	SINE+/-	0.506
		SINE-/-	0.112		SINE-/-	0.079		SINE-/-	0.53		SINE-/-	0.518		SINE-/-	0.646
	SINE+/-	SINEA+/+	0.002	SINE+/-	SINEA+/+	0.297	SINE+/-	SINEA+/+	0.768	SINE+/-	SINEA+/+	0.627	SINE+/-	SINEA+/+	0.506
		SINE-/-	0.508		SINE-/-	0.262		SINE-/-	0.61		SINE-/-	0.119		SINE-/-	0.657
	SINE-/-	SINEA+/+	0.112	SINE-/-	SINEA+/+	0.079	SINE-/-	SINEA+/+	0.53	SINE-/-	SINEA+/+	0.518	SINE-/-	SINEA+/+	0.646
		SINE+/-	0.508		SINE+/-	0.262		SINE+/-	0.61		SINE+/-	0.119		SINE+/-	0.657
LW/12.77±3.95	SINEA+/+	SINE+/-	0.022	SINEA+/+	SINE+/-	0.102*	SINEA+/+	SINE+/-	0.678	SINEA+/+	SINE+/-	0.588	SINEA+/+	SINE+/-	0.704
		SINE-/-	0.034		SINE-/-	0.04*		SINE-/-	0.765		SINE-/-	0.891		SINE-/-	0.926
	SINE+/-	SINEA+/+	0.022	SINE+/-	SINEA+/+	0.102*	SINE+/-	SINEA+/+	0.678	SINE+/-	SINEA+/+	0.588	SINE+/-	SINEA+/+	0.704
		SINE-/-	0.737*		SINE-/-	0.326*		SINE-/-	0.884		SINE-/-	0.332		SINE-/-	0.543
	SINE-/-	SINEA+/+	0.034	SINE-/-	SINEA+/+	0.04*	SINE-/-	SINEA+/+	0.765	SINE-/-	SINEA+/+	0.891	SINE-/-	SINEA+/+	0.926
		SINE+/-	0.737*		SINE+/-	0.326*		SINE+/-	0.884		SINE+/-	0.332		SINE+/-	0.543
	Note：* Conforms to normal distribution, LSD detection; The remaining Bonferroni calibration has adjusted significance for multiple tests. TNB, total number born; NBA, number born alive; LW, litter birthweight.
